# Supplementary material for: Gatifloxacin Loaded Nano Lipid Carriers for the Management of Bacterial Conjunctivitis
Source: Antibiotics (Basel). 2023 Aug 15;12(8):1318. doi: 10.3390/antibiotics12081318 (PMC10451836; doi:10.3390/antibiotics12081318)
Supplement: Supplementary file 1 [file antibiotics-12-01318-s001.zip]

Archive with 1 entries (1 files):
- antibiotics-2512653-supplementary.pdf
